# Supplementary material for: A masked initiation region in retinoblastoma protein regulates its proteasomal degradation
Source: Nat Commun. 2020 Apr 24;11:2019. doi: 10.1038/s41467-020-16003-3 (PMC7181824; doi:10.1038/s41467-020-16003-3)
Supplement: Supplementary file 3 — Source Data [file 41467_2020_16003_MOESM3_ESM.xlsx]

## Sheet: Fig. 1C
Flag-Rb WT, HEK293T, inhibitors
				AVG	SD	ttest
lane #1	100	100	100	100	0
lane #2	34.8622	40.1873	30.5536	35.201	4.82579
lane #3	52.5219	47.2441	41.4756	47.0805	5.52496	0.0485697
lane #4	70.9547	82.3509	59.7207	71.0088	11.3152	0.00727278
lane #5	74.2038	71.7465	66.7811	70.9105	3.78128	0.000543138
lane #6	74.3285	77.7071	80.1164	77.384	2.90743	0.00020398

## Sheet: Fig. 1D
Flag-Rb aa1–810, HEK293T, inhibitors
				AVG	SD	ttest
lane #1	100	100	100	100	0
lane #2	5.40841	15.9942	16.0123	12.4716	6.11694
lane #3	7.57111	23.6392	16.8723	16.0275	8.06729	0.575807
lane #4	25.8575	44.7538	37.5393	36.0502	9.53578	0.0226608
lane #5	24.3906	50.3601	36.8329	37.1945	12.9885	0.0406326
lane #6	40.3115	57.5932	45.6949	47.8665	8.84314	0.00467731

## Sheet: Fig. 2B
Flag-Rb. HEK293T, pulse-chase
Time	Rb1–810-YFP			AVG	SD
0	100	100	100	100	0
1	91.268	102.304	90.8284	94.8002	6.50245
2	119.478	113.584	92.0339	108.365	14.4473
4	110.411	107.86	103.561	107.277	3.46181
Time	Rb WT			AVG	SD
0	100	100	100	100	0
1	115.969	94.112	80.9831	97.0213	17.6734
2	101.176	74.3135	86.3103	87.2668	13.457
4	71.1261	77.2141	55.8281	68.0561	11.0186
Time	Rb WT-Su9			AVG	SD
0	100	100	100	100	0
1	80.8668	80.2538	62.9907	74.7037	10.1485
2	58.7162	57.4511	54.8327	57	1.9807
4	46.012	35.7374	44.0354	41.9283	5.4518
Time	Rb WT + 16E7			AVG	SD
0	100	100	100	100	0
1	54.8666	71.3988	81.5685	69.278	13.4767
2	39.7442	55.5277	70.994	55.422	15.6251
4	26.917	45.8927	44.9594	39.2563	10.6964
Time	Rb1–810			AVG	SD
0	100	100	100	100	0
1	56.222	72.113	58.3505	62.2285	8.6261
2	39.1075	66.0732	53.6134	52.9314	13.4958
4	44.0758	40.291	34.7062	39.691	4.71353
Time	Rb1–810-Su9			AVG	SD
0	100	100	100	100	0
1	60.6572	59.0261	82.5093	67.3975	13.1125
2	36.2559	34.7741	40.8297	37.2866	3.1566
4	35.4632	21.119	26.1121	27.5648	7.28159

## Sheet: Fig. 2C
Flag-Rb. HEK293T, pulse-chase
Time	Rb WT			AVG	SD
0	100	100	100	100	0
1	115.969	94.112	80.9831	97.0213	17.6734
2	101.176	74.3135	86.3103	87.2668	13.457
4	71.1261	77.2141	55.8281	68.0561	11.0186
Time	Rb WT-YFP			AVG	SD
0	100	100	100	100	0
1	86.0091	96.7894	98.323	93.7072	6.71066
2	84.1433	78.6083	81.0586	81.2701	2.77356
4	61.114	80.2514	65.2274	68.8643	10.0737
Time	Rb WT-YFP + 16E7			AVG	SD
0	100	100	100	100	0
1	51.0194	55.5097	76.7566	61.0952	13.7477
2	42.667	69.7394	67.2122	59.8729	14.9542
4	30.2777	46.5542	56.7826	44.5382	13.3669
Time	Rb WT + 16E7			AVG	SD
0	100	100	100	100	0
1	54.8666	71.3988	81.5685	69.278	13.4767
2	39.7442	55.5277	70.994	55.422	15.6251
4	26.917	45.8927	44.9594	39.2563	10.6964

## Sheet: Fig. 2D
Flag-Rb. HEK293T, pulse-chase
Time	Rb K810A-YFP			AVG	SD
0	100	100	100	100	0
1	108.637	128.058	104.708	113.801	12.5022
2	93.9279	116.273	96.6795	102.293	12.1843
4	110.936	103.725	98.5691	104.41	6.21176
Time	Rb K810A-YFP + 16E7			AVG	SD
0	100	100	100	100	0
1	121.453	91.777	101.489	104.906	15.1301
2	105.517	106.703	107.503	106.574	0.999484
4	97.4229	95.425	92.1369	94.9949	2.66914
Time	Rb K810A			AVG	SD
0	100	100	100	100	0
1	99.7274	95.468	106.952	100.716	5.80533
2	109.024	90.3048	91.6349	96.9879	10.4448
4	96.5955	95.0215	101.779	97.7986	3.5356
Time	Rb K810A + 16E7			AVG	SD
0	100	100	100	100	0
1	106.807	81.4325	88.1564	92.132	13.1462
2	84.6668	80.5812	82.5168	82.5883	2.04375
4	70.7364	82.2925	66.8806	73.3032	8.02015
Time	Rb WT			AVG	SD
0	100	100	100	100	0
1	115.969	94.112	80.9831	97.0213	17.6734
2	101.176	74.3135	86.3103	87.2668	13.457
4	71.1261	77.2141	55.8281	68.0561	11.0186
Time	Rb K810A-Su9			AVG	SD
0	100	100	100	100	0
1	85.5493	92.181	89.9796	89.2366	3.37772
2	68.7023	87.6803	68.4362	74.9396	11.0345
4	30.7753	75.5455	47.1614	51.1607	22.6515
Time	Rb K810A-Su9 + 16E7			AVG	SD
0	100	100	100	100	0
1	35.1158	73.9135	65.1959	58.0751	20.3555
2	32.4464	74.7747	71.4506	59.5572	23.5374
4	12.9232	60.7838	22.9696	32.2255	25.2371

## Sheet: Fig. 2E
Flag-Rb. HEK293T, pulse-chase
Time	Rb1–810-YFP + 16E7			AVG	SD
0	100	100	100	100	0
1	104.161	103.985	108.114	105.42	2.33479
2	104.99	82.2569	98.2552	95.1673	11.6768
4	90.5041	89.3189	84.8954	88.2395	2.95605
Time	Rb1–810			AVG	SD
0	100	100	100	100	0
1	56.222	72.113	58.3505	62.2285	8.6261
2	39.1075	66.0732	53.6134	52.9314	13.4958
4	44.0758	40.291	34.7062	39.691	4.71353
Time	Rb1–810 + 16E7			AVG	SD
0	100	100	100	100	0
1	57.0974	60.1315	55.7264	57.6518	2.2543
2	24.9012	49.7949	39.8148	38.1703	12.5281
4	26.1628	20.0671	27.8085	24.6795	4.0783
Time	Rb1–810-Su9 + 16E7			AVG	SD
0	100	100	100	100	0
1	81.5243	83.8074	75.8409	80.3909	4.10244
2	17.8629	46.0198	23.226	29.0362	14.9506
4	5.52662	28.0424	6.95398	13.5077	12.6077

## Sheet: Fig. 3B
DsRed-P2A-UBL-YFP-tail, YFP/RFP
				AVG	SD
SP2	2.63988	2.8141	2.86517	2.77305	0.118126
eRR	0.839776	0.82106	0.815666	0.825501	0.0126531
Su9	0.270895	0.31318	0.299476	0.294517	0.0215742
Rb729–778	0.316919	0.31775	0.245772	0.29348	0.0413189
Rb761–810	0.281962	0.290343	0.265	0.279102	0.0129116
Rb779–828	0.421727	0.511869	0.450557	0.461385	0.046036
Rb829–878	0.605798	0.601981	0.578319	0.595366	0.0148858
Rb839–888	3.08352	2.80582	2.69404	2.86113	0.200541
Rb849–898	2.78365	2.62796	2.75244	2.72135	0.0823734
Rb859–908	2.70016	2.82791	2.69212	2.74006	0.0761859
Rb869–918	2.78399	2.81172	2.63689	2.7442	0.0939651
Rb879–928	2.71833	2.7852	2.74236	2.74863	0.0338725

## Sheet: Fig. 4B
10xHis-hUBL-DHFR-tail degradation
Time	Rb761–810 + MG132			AVG	SD
0	100	100	100	100	0
1.5	108.063	101.631	100.457	103.384	4.09423
3	111.671	94.5635	101.924	102.72	8.58148
4.5	100.336	98.0933	102.878	100.436	2.39394
Time	Rb879–928			AVG	SD
0	100	100	100	100	0
1.5	105.558	101.274	99.8588	102.23	2.96729
3	114.963	93.4576	94.9662	101.129	12.0044
4.5	108.464	94.3449	91.9756	98.2615	8.91473
Time	no tail			AVG	SD
0	100	100	100	100	0
1.5	89.5216	111.478	91.4642	97.4881	12.1549
3	94.965	101.357	79.9649	92.0956	10.9808
4.5	84.6174	105.708	83.6653	91.3302	12.4607
Time	Su9			AVG	SD
0	100	100	100	100	0
1.5	96.3595	95.1209	91.9183	94.4662	2.29182
3	83.4363	82.9478	69.883	78.7557	7.68786
4.5	58.2825	69.6387	66.7203	64.8805	5.89743
Time	Rb761–810			AVG	SD
0	100	100	100	100	0
1.5	84.2804	76.8144	76.9547	79.3498	4.27056
3	59.1745	56.3746	70.1414	61.8968	7.27598
4.5	47.1208	25.243	44.6822	39.0153	11.9893

## Sheet: Fig. 4D
Flag-ODC-tail degradation
Time	∆C-Rb879–928			AVG	SD
0	100	100	100	100	0
0.5	103.31	96.8963	97.1332	99.1132	3.63664
1	96.5829	100.373	91.7699	96.242	4.31177
2	91.2741	97.1833	100.205	96.2207	4.54248
Time	∆C (no tail)			AVG	SD
0	100	100	100	100	0
0.5	97.834	105.324	96.0614	99.74	4.91687
1	105.272	89.1093	94.3407	96.2408	8.24729
2	98.0511	94.6584	87.8495	93.5197	5.19528
Time	WT			AVG	SD
0	100	100	100	100	0
0.5	89.7881	92.1755	89.3383	90.434	1.52486
1	77.9184	87.2935	77.4581	80.89	5.55036
2	73.5423	76.1502	71.0986	73.597	2.52624
Time	∆C-Rb761–810			AVG	SD
0	100	100	100	100	0
0.5	75.6061	83.8383	70.2751	76.5732	6.83312
1	74.1263	79.5811	69.0099	74.2391	5.28653
2	62.979	53.415	60.8822	59.0921	5.02701

## Sheet: Suppl. Fig. 1A
Flag-Rb. HEK293T, pulse-chase

[truncated: 6 more sheets: Suppl. Fig. 1B, Suppl. Fig. 2B, Suppl. Fig. 2C, Suppl. Fig. 3B, Suppl. Fig. 3D, Suppl. Fig. 5]
